# Supplementary material for: CAFs-Associated Genes (CAFGs) in Pancreatic Ductal Adenocarcinoma (PDAC) and Novel Therapeutic Strategy
Source: Int J Mol Sci. 2024 May 30;25(11):6003. doi: 10.3390/ijms25116003 (PMC11172745; doi:10.3390/ijms25116003)
Supplement: Supplementary file 1 [file ijms-25-06003-s001.zip]

Archive with 1 entries (1 files):
- ijms-2983626-supplementary.xlsx
