# Supplementary material for: CAFs-Associated Genes (CAFGs) in Pancreatic Ductal Adenocarcinoma (PDAC) and Novel Therapeutic Strategy
Source: Int J Mol Sci. 2024 May 30;25(11):6003. doi: 10.3390/ijms25116003 (PMC11172745; doi:10.3390/ijms25116003)
Supplement: Supplementary file 1 [file ijms-25-06003-s001.zip › ijms-2983626-supplementary.xlsx]

## Sheet: Table S1
Table S1 LRRC15-associated CAFGs in CRC (GSE35608)
order		KITA802	KITA842	NCC036	NCC037	NCC042	NCC095	NCC128	NCC173	NCC197	NCC201	NCC210	NDMC01	NDMC33	R	str average	epi average	SE ratio
	LRRC15	1.07576	0.161474	0.434707	15.0209	0.597967	11.0977	6.62636	3.04719	0.777121	11.1977	14.1748	0.431985	1.80167	1	5.11118	0.48471	10.5448	LRRC15
1	IGFBP7	239.676	43.1887	108.484	1289.94	97.3025	783.327	596.557	239.022	288.226	1253.74	1443.3	197.975	603.963	0.947925	552.669	47.7967	11.5629	IGFBP7
2	SPARC	152.144	17.8303	35.7155	1078.96	42.4357	836.788	503.86	205.539	200.471	1081.25	1356.27	88.5555	361.866	0.9721	458.591	26.6101	17.2337	SPARC
3	SPON2	310.277	57.5477	105.137	1320.14	121.288	932.126	586.716	421.156	166.701	647.41	1194.39	153.679	641.758	0.936092	512.179	42.8125	11.9633	SPON2
4	FBLN1	108.543	4.75334	17.4274	703.859	18.5768	528.341	326.477	131.064	27.8593	898.469	1003.73	55.9542	246.522	0.94508	313.198	10.2987	30.4115	FBLN1
5	COL1A2	173.119	26.2529	29.973	1186.31	24.6695	877.972	430.275	206.022	100.792	626.389	941.889	85.301	303.748	0.975569	385.593	17.6322	21.8688	COL1A2
6	THBS2	23.9842	5.2548	4.85133	452.623	2.17261	339.461	177.04	70.3247	5.99226	414.166	892.735	3.25194	54.7312	0.911939	188.199	6.20944	30.3085	THBS2
7	LUM	34.502	8.81373	17.9469	454.443	6.3916	298.643	243.85	83.2192	41.995	465.972	878.824	15.0435	157.634	0.904003	208.252	11.3873	18.2881	LUM
8	C1S	69.0533	12.13	43.3729	696.702	31.8583	367.635	236.011	120.385	102.585	583.676	852.508	59.0504	213.826	0.95331	260.676	12.1553	21.4456	C1S
9	COL1A1	262.33	20.2873	26.428	898.167	34.9013	887.043	508.438	275.552	73.2226	621.021	819.19	88.5555	301.323	0.96377	370.497	19.6504	18.8544	COL1A1
10	COL3A1	105.008	17.2672	24.2523	773.566	18.4838	699.629	344.215	146.538	76.3264	588.67	796.869	54.0482	305.816	0.977552	303.899	16.416	18.5124	COL3A1
11	CTSK	70.6582	13.9257	42.9534	627.118	19.1482	378.95	381.924	158.393	88.7861	439.51	682.487	55.3349	259.18	0.960983	247.567	14.3614	17.2384	CTSK
12	COL5A2	41.2563	7.61606	11.6002	409.227	8.8931	346.012	180.561	61.6345	50.1524	432.95	673.793	23.1937	108.547	0.948285	181.187	9.86921	18.3589	COL5A2
13	MXRA8	50.2927	4.97405	11.8371	305.555	15.7531	186.314	130.725	77.9003	30.6167	313.757	459.693	25.7226	128.116	0.931428	133.943	6.93813	19.3053	MXRA8
14	NNMT	60.7153	4.3525	22.6156	402.069	24.6562	235.973	164.972	80.9111	42.5965	224.119	442.494	36.5056	211.331	0.926609	150.255	7.28242	20.6325	NNMT
15	COL12A1	42.8471	5.0909	13.0673	217.272	5.99296	271.294	152.401	56.1216	35.7476	346.332	373.93	28.7613	108.518	0.925408	127.49	6.98076	18.2631	COL12A1
16	DKK3	52.2009	6.90525	20.2487	247.762	8.26855	184.069	152.77	56.0096	52.9613	275.783	364.626	29.6197	118.789	0.939989	120.77	8.71016	13.8655	DKK3
17	ISLR	24.6579	8.73339	6.08372	214.997	5.14252	118.865	106.949	59.5566	11.4883	215.56	318.386	5.58985	56.4157	0.942654	88.6481	5.26326	16.8428	ISLR
18	COL6A3	41.9441	7.01885	13.865	231.379	7.93967	161.241	117.144	44.8174	43.6405	288.75	297.802	23.965	120.551	0.929017	107.697	6.6637	16.1617	COL6A3
19	PMP22	30.2942	5.93559	11.6675	198.698	8.40144	115.956	97.9692	45.8745	27.335	215.59	287.463	15.9019	80.5478	0.93444	87.818	7.07264	12.4166	PMP22
20	AEBP1	23.7267	1.65531	5.90332	214.459	5.60096	116.563	69.7382	40.4101	19.1261	196.073	284.08	10.1062	50.3149	0.952592	79.8275	3.46174	23.0599	AEBP1
21	INHBA	51.6789	4.40118	15.8364	316.021	3.9798	162.955	77.1511	26.7008	22.0309	252.286	279.663	15.1306	62.0111	0.966593	99.2189	4.75075	20.8849	INHBA
22	ANTXR1	8.45796	2.16327	5.6338	153.606	3.91336	104.891	58.8625	17.2957	11.0435	191.898	247.097	4.84639	38.7798	0.932431	65.2683	2.68338	24.3232	ANTXR1
23	C1R	22.5169	2.98768	10.0287	154.937	9.30503	93.8212	78.7358	40.4556	24.5823	130.295	243.384	17.9283	65.5559	0.921749	68.8103	3.8745	17.7598	C1R
24	COL11A1	8.6202	0.928273	0.602069	99.3973	0.690984	69.6526	36.7884	10.6621	2.72929	94.6335	187.556	2.55669	6.56218	0.916682	40.1061	1.3249	30.271	COL11A1
25	LOXL1	16.2528	1.33399	5.79899	152.004	6.96964	106.146	61.0166	22.6995	11.5117	140.114	181.9	8.62488	33.5909	0.98122	57.5357	3.14575	18.2899	LOXL1
26	CMTM3	26.3121	7.42862	12.6869	204.407	11.6172	150.079	69.2276	40.4071	26.7826	140.256	178.785	13.8569	53.2664	0.989148	71.9317	5.27342	13.6404	CMTM3
27	RAB34	30.4035	3.20514	13.1716	145.075	10.8863	91.6721	88.4611	48.9701	27.2648	123.182	173.667	19.3448	68.9322	0.953711	64.9413	6.09409	10.6564	RAB34
28	C10orf10	8.87415	3.19378	11.1285	188.355	9.65384	67.0635	28.454	9.66257	5.07469	73.9919	169.018	2.85518	29.3028	0.919683	46.6637	3.27064	14.2675	C10orf10
29	MYLK	14.7291	1.70562	8.3855	114.578	6.51452	71.8296	85.0217	15.3087	26.188	152.511	161.812	11.1167	45.7302	0.918287	55.0332	3.20485	17.1718	MYLK
30	TAGLN	42.5226	1.65775	9.02452	138.812	11.3282	112.131	94.2129	25.4195	17.1622	108.26	161.651	13.7308	48.169	0.969207	60.314	3.0722	19.6322	TAGLN
31	RAB31	14.0731	2.16083	6.30325	96.2026	3.34861	51.1626	71.8805	21.0244	13.9812	78.2791	159.407	5.39518	28.9	0.906768	42.4707	2.52487	16.8209	RAB31
32	AL359062 (COL8A1)	4.1408	1.03863	3.27986	106.857	1.34543	67.0959	20.5071	8.36009	1.73214	93.2844	153.437	0.836161	14.7722	0.945573	36.6682	1.05613	34.7193	AL359062
33	SERPINF1	21.36	1.69588	4.46444	103.785	6.0893	86.0584	67.0912	30.0145	18.7164	71.2337	152.391	8.84365	47.5795	0.936642	47.6402	4.07779	11.6828	SERPINF1
34	FAP	10.2885	2.80754	5.62946	132.048	3.09614	86.4706	45.2283	20.9669	4.36077	86.2839	151.738	2.34347	32.1115	#REF!	44.8748	2.19995	20.3981	FAP
35	PRKCDBP	28.9327	3.32361	6.93792	112.197	9.68706	79.8333	58.6689	27.8609	24.175	98.531	136.587	20.3571	74.7766	0.923069	52.4514	4.15714	12.6172	PRKCDBP
36	COL5A1	25.8359	2.56573	3.69936	88.9535	4.47146	81.0838	45.334	23.4809	19.9196	113.926	132.18	12.5331	45.591	0.934305	46.1211	3.12105	14.7774	COL5A1
37	C16orf30	21.9702	2.29634	9.26795	130.687	15.1286	51.9129	42.728	15.9811	27.7376	86.6812	129.917	16.8604	47.3634	0.925614	46.0408	3.22003	14.2983	C16orf30
38	HOP	2.55008	1.46544	1.37802	76.4614	1.16604	30.7365	18.359	6.15194	2.54437	34.5151	103.683	1.09387	3.28475	0.906852	21.7992	1.24284	17.5398	HOP
39	CR603437	6.53217	1.42	3.42549	51.5868	2.62441	29.4859	24.9501	9.8746	8.46406	44.6185	79.1118	4.14372	15.9953	0.931557	21.7102	1.68045	12.9193	CR603437
40	TSPAN4	9.47729	2.5065	5.35776	56.2692	5.5478	33.3766	28.2838	14.927	16.2587	55.9511	78.4206	8.42094	27.9039	0.925507	26.3616	2.02929	12.9906	TSPAN4
41	CFHR1	15.4345	2.12594	9.48531	76.1748	6.91648	66.012	42.2702	15.2844	14.77	51.4915	74.5431	10.1044	43.4891	0.944509	32.9309	1.87469	17.5661	CFHR1
42	FBLN2	4.43002	2.57385	1.0346	53.1209	0.850442	41.9222	12.9827	11.8586	1.26867	21.556	64.6814	0.54508	7.12245	0.94151	17.2267	0.971065	17.74	FBLN2
43	COL8A2	2.51834	0.316457	1.38672	48.1772	1.10292	31.4266	15.1544	4.46477	2.64268	40.9084	64.6246	1.22736	5.95796	0.966111	16.916	0.799807	21.1501	COL8A2
44	MEG3	23.4587	0.920159	6.51626	61.5164	6.77031	49.6063	52.5766	28.7636	15.8748	66.3394	61.1732	8.20216	40.0872	0.902799	32.4465	1.45959	22.2299	MEG3
45	SSPN	3.61174	0.75625	2.36698	43.7982	2.58455	23.3812	21.4227	5.14327	2.46244	44.3412	59.5872	1.94115	8.06357	0.951852	16.8816	1.3588	12.4239	SSPN
46	BHLHB3	2.58183	0.72217	6.09242	36.2583	3.57451	15.6925	14.2916	4.66469	3.06167	37.4007	57.8354	2.10245	5.28783	0.905351	14.582	1.3816	10.5544	BHLHB3
47	MXRA5	9.90406	0.814673	3.01687	52.8933	2.11282	51.2737	28.2075	12.4614	8.2019	49.0106	57.0495	8.28559	21.8288	0.975112	23.4662	1.66313	14.1097	MXRA5
48	AK022110	5.75973	1.78839	1.78013	44.0427	2.21248	25.836	19.4096	7.41504	4.72358	25.2136	56.4814	3.36318	14.3255	0.943449	16.3347	1.02536	15.9307	AK022110
49	C1QTNF5	9.91817	1.26664	1.85185	51.6458	3.23567	35.22	21.0647	8.83867	10.3694	48.4185	48.4992	6.15533	20.3017	0.96503	20.522	1.46745	13.9848	C1QTNF5
50	COX7A1	9.88995	0.931519	3.46461	52.2106	4.21234	30.3752	24.2869	9.6141	13.9835	40.3688	47.7701	7.5718	28.0321	0.933753	20.9778	1.33377	15.7282	COX7A1
51	GLI1	4.85327	0.660502	1.69536	35.7314	2.13939	19.1802	11.4039	7.57254	4.18522	35.8717	47.0741	2.22482	7.03091	0.947635	13.8172	0.818474	16.8816	GLI1
52	POSTN	2.81462	1.6618	0.71944	37.5522	0.544814	27.7536	10.7818	2.30811	5.00447	21.8558	44.3045	2.33977	9.15483	0.960191	12.8304	0.834294	15.3788	POSTN
53	ITIH5	7.70316	1.38998	4.16667	42.5423	3.21573	24.2242	28.4658	10.3683	4.23671	54.4221	44.1388	3.96574	22.5282	0.905196	19.336	1.57466	12.2794	ITIH5
54	PLXND1	10.3943	1.88413	4.89045	37.6027	7.73371	21.4544	14.3679	9.19307	14.255	28.5564	43.3245	8.56926	20.8584	0.904357	17.1603	1.59059	10.7887	PLXND1
